# Supplementary material for: Overexpression of THI4 and HAP4 Improves Glucose Metabolism and Ethanol Production in Saccharomyces cerevisiae
Source: Front Microbiol. 2018 Jun 27;9:1444. doi: 10.3389/fmicb.2018.01444 (PMC6030257; doi:10.3389/fmicb.2018.01444)
Supplement: Supplementary file 1 [file Data_Sheet_1.XLS]

## Sheet: Data 1
	ACT1					ADH1								ALD6								GPD1								GUT1								HAP4								HXT6
Strains	Ct1	Ct2	Ct3	Average value	SD	Ct1	Ct2	Ct3	Average value	SD	⊿Ct	⊿⊿Ct	2(-⊿⊿Ct)	Ct1	Ct2	Ct3	Average value	SD	⊿Ct	⊿⊿Ct	2(-⊿⊿Ct)	Ct1	Ct2	Ct3	Average value	SD	⊿Ct	⊿⊿Ct	2(-⊿⊿Ct)	Ct1	Ct2	Ct3	Average value	SD	⊿Ct	⊿⊿Ct	2(-⊿⊿Ct)	Ct1	Ct2	Ct3	Average value	SD	⊿Ct	⊿⊿Ct	2(-⊿⊿Ct)	Ct1	Ct2	Ct3	Average value
con	16.98	16.63	16.95	16.8533	0.193993	14.37	14.29	14.43	14.3633	0.0702377	-2.49	0	1	21.93	22.02	22.11	22.02	0.09	5.16667	0	1	17.82	18.15	18.1	18.0233	0.177858	1.17	0	1	21.89	21.91	21.98	21.9267	0.0472582	5.07333	0	1	21.58	21.55	21.57	21.5667	0.0152753	4.71333	0	1	20.23	20.3	20.33	20.2867
nox-OE	15.83	15.78	16	15.87	0.115326	13.27	13.32	13.25	13.28	0.0360555	-2.59	-0.1	1.07177	19.37	19.47	19.25	19.3633	0.110151	3.49333	-1.67333	3.18951	17.56	17.66	17.55	17.59	0.0608276	1.72	0.55	0.68302	20.88	21.16	21.04	21.0267	0.140475	5.15667	0.0833333	0.943874	20.63	20.7	20.79	20.7067	0.0802081	4.83667	0.123333	0.918064	18.98	19.14	19.11	19.0767
thi4-OE	18.44	18.3	18.52	18.42	0.111355	14.25	13.94	14.11	14.1	0.155242	-4.32	-1.83	3.55537	21.76	21.69	22.02	21.8233	0.173877	3.40333	-1.76333	3.39482	20.35	20.33	20.47	20.3833	0.0757188	1.96333	0.793333	0.577009	22.82	23	22.93	22.9167	0.0907377	4.49667	-0.576667	1.4914	21	20.91	20.66	20.8567	0.176163	2.43667	-2.27667	4.84557	13.92	14.05	13.97	13.98
hap4-OE	17.57	17.27	17.29	17.3767	0.16773	12.86	12.84	12.85	12.85	0.01	-4.52667	-2.03667	4.10296	20.68	20.66	20.67	20.67	0.01	3.29333	-1.87333	3.66378	19.43	19.24	19.35	19.34	0.0953939	1.96333	0.793333	0.577009	22.68	22.59	22.69	22.6533	0.0550757	5.27667	0.203333	0.868541	18.32	18.19	18.19	18.2333	0.0750555	0.856667	-3.85667	14.4868	15.31	15.37	15.24	15.3067
ald6	17.98	17.92	17.83	17.91	0.0754983	13.19	13.06	13.29	13.18	0.115326	-4.73	-2.24	4.72397	22.75	22.93	22.79	22.8233	0.0945163	4.91333	-0.253333	1.19196	19.78	19.57	19.58	19.6433	0.118462	1.73333	0.563333	0.676737	23.36	23.08	23.16	23.2	0.144222	5.29	0.216667	0.860551	24.95	24.88	24.91	24.9133	0.0351188	7.00333	2.29	0.204476	22.58	22.74	22.71	22.6767
[truncated: 36 more columns]

## Sheet: Bar graphs 1
Strains	Markers	ADH1		编号	ALD6		编号	GPD1		编号	GUT1		编号	HAP4		编号	HXT6		编号	HOG1		Strains	THI4		Strains	THI5		Strains	NUCl
con	1-2-22	1		con	1		con	1		con	1		con	1		con	1		con	1		con	1		con	1		con	1
nox	2-2-22	1.07177		nox-OE	3.18951		nox-OE	0.68302		nox-OE	0.943874		nox-OE	0.918064		nox-OE	1.17013		nox-OE	0.582367		nox-OE	3.80176		nox-OE	1.47768		nox-OE	0.990801
thi4	3-2-22	3.55537		thi4-OE	3.39482		thi4-OE	0.577009		thi4-OE	1.4914		thi4-OE	4.84557		thi4-OE	234.482		thi4-OE	3.01049		thi4-OE	10.0561		thi4-OE	3.66378		thi4-OE	1.92297
hap4	4-2-22	4.10296		hap4-OE	3.66378		hap4-OE	0.577009		hap4-OE	0.868541		hap4-OE	14.4868		hap4-OE	45.3595		hap4-OE	2.18859		hap4-OE	35.9188		hap4-OE	20.1122		hap4-OE	4.12197
ald6	5-2-22	4.72397		ald6	1.19196		ald6	0.676737		ald6	0.860551		ald6	0.204476		ald6	0.39685		ald6	1.35974		ALD6	0.0813339		ALD6	0.347881		ALD6	4.12197

## Sheet: Data 2
	ACT1					NDI1								PDH1								SPT15								MSN4								SIR2
Strains	Ct1	Ct2	Ct3	Average value	SD	Ct1	Ct2	Ct3	Average value	SD	⊿Ct	⊿⊿Ct	2(-⊿⊿Ct)	Ct1	Ct2	Ct3	Average value	SD	⊿Ct	⊿⊿Ct	2(-⊿⊿Ct)	Ct1	Ct2	Ct3	Average value	SD	⊿Ct	⊿⊿Ct	2(-⊿⊿Ct)	Ct1	Ct2	Ct3	Average value	SD	⊿Ct	⊿⊿Ct	2(-⊿⊿Ct)	Ct1	Ct2	Ct3	Average value	SD	⊿Ct	⊿⊿Ct	2(-⊿⊿Ct)
con	16.83	17.03	16.95	16.9367	0.100664	21.95	21.89	21.72	21.8533	0.119304	4.91667	0	1	26.15	26.52	26.37	26.3467	0.1861	9.41	0	1	21.57	21.64	21.63	21.6133	0.0378594	4.67667	0	1	21.5	21.56	21.65	21.57	0.0754983	4.63333	0	1	23.47	23.33	23.34	23.38	0.0781025	6.44333	0	1
hap4	17.89	17.82	17.56	17.7567	0.173877	21.91	21.67	21.68	21.7533	0.135769	3.99667	-0.92	1.89212	24.83	25.05	24.79	24.89	0.14	7.13333	-2.27667	4.84557	20.74	20.82	20.86	20.8067	0.061101	3.05	-1.62667	3.08799	20.44	20.67	20.55	20.5533	0.115036	2.79667	-1.83667	3.57184	23.49	23.3	23.22	23.3367	0.138684	5.58	-0.863333	1.81924

## Sheet: Bar graphs 2
Strains	Markers	NDI1		编号	PDH1		编号	SPT15		编号	MSN4		编号	SIR2
con	1-2-22	1		CON	1		CON	1		CON	1		CON	1
hap4-OE	4-2-22	1.89212		HAP4	4.84557		HAP4	3.08799		HAP4	3.57184		HAP4	1.81924
